# Supplementary material for: Efficient Preparation of Poly(allyl diglycol carbonate) (PADC) Nuclear Track Detectors: UV Photopolymerization
Source: Polymers (Basel). 2024 Jul 2;16(13):1891. doi: 10.3390/polym16131891 (PMC11243999; doi:10.3390/polym16131891)
Supplement: Supplementary file 1 [file polymers-16-01891-s001.zip]

Archive with 1 entries (1 files):
- polymers-3042949-supplementary.pdf
